# Supplementary material for: Ty1-copia elements reveal diverse insertion sites linked to polymorphisms among flax (Linum usitatissimum L.) accessions
Source: BMC Genomics. 2016 Dec 7;17:1002. doi: 10.1186/s12864-016-3337-3 (PMC5142383; doi:10.1186/s12864-016-3337-3)
Supplement: Additional file 1: — (A-E). Primers. Sets of primers for all experiments performed. (XLSX 18 kb) [file 12864_2016_3337_MOESM1_ESM.xlsx]

## Sheet: A
Additional file 1 (A-E). Primers. Sets of primers for all experiments performed.
A. Reverse transcriptase (RT) primers to evaluate TE copy number.
Primer name	Sequence	expected number of hits in CDC Bethune using BLASTn (1)	expected amplicon size (bp)
RT-RLC_Lu0-a-2-fw	ggcccctataccaattagatgtg	24	122
RT-RLC_Lu0-a-2-rv	cttcttcagtctgcacaccat
RT-RLC_Lu1-a-1-fw	ggagagacacaaggctaggc	21	157
RT-RLC_Lu1-a-1-rv	gacgtccatttgatataggggc
RT-RLC_Lu2-a-2-fw	ttctcaccagtggcaaagat	24	122
RT-RLC_Lu2-a-2-rv	tcctcatccaagtctccatg
RT-RLC_Lu6-a-1-fw	ttcagtcaaaggaagggcatc	47	158
RT-RLC_Lu6-a-1-rv	tcttcctccaaatcgccatg
RT-RLC_Lu8-a-1-fw	tggtgacctgcatgaagaagt	18	131
RT-RLC_Lu8-a-1-rv	agtaccactgccttgatgct
RT-RLC_Lu28-a-1-fw	tggaggagttacgagctttgg	45	115
RT-RLC_Lu28-a-1-rv	ccgtctgctctatatttaatggtg
ETIF1-fw	ccttgtagggctgagggatt	1	145
ETIF1-rv	ctcatcaagaccaccagcaa
(1)Hits reported where both primers in the pair have 100% identity and 100% coverage to the match site with no gaps.

## Sheet: B
B. LTR primers and adaptor sequences used for transposon display (TD).
Primer name	Position in LTR	sequence
EcoRI Adaptor 1		ctcaggctcgtagactgcgatcc
EcoRI Adaptor 2		aattggatcgcag
EcoRI primer 00		gtagactgcgatccaattc
LTR-RLC_Lu0-primer3	5'LTR - reverse	gtagtaatccctacaaatcagg
LTR-RLC_Lu1-primer1	5'LTR - reverse	atacagcattcctcctactgac
LTR-RLC_Lu1-primer2	5'LTR - reverse	agatctgactgtatacaaataagg
LTR-RLC_Lu2-primer1	3'LTR - forward	tccttcttcttcgctttctctg
LTR-RLC_Lu6-primer3	3'LTR - forward	atggtattgcggtggtaatca
LTR-RLC_Lu8-primer1	3'LTR - forward	gcgttctgttaagtgatgaaga
LTR-RLC_Lu28-primer1	3'LTR - forward	aacccatgtaccccttatgtaatc

## Sheet: C
C. Primers used for the validation of the presence of the insertion extracted from SSAP profiles.
Primer	sequence	temp (°C) to run	expected amplicon	Top hit of eluted band	primer location in gene
val-RLC_Lu0-primer3-lutea-7	agttgaattctgaaatatatccac	54	463	Lus10022077	intron 6
val-RLC_Lu0-primer3-oleane-8	caaacatctggtgacttatctt	55	351	Lus10036500	exon8
val-RLC_Lu0-primer3-lutea-12	ccagacattacagacaacaag	55	436	Lus10041231	intron2
val-RLC_Lu0-primer3-blizzard-17	aaacactaagcaaccagag	54	314	Lus10009307	intron4
val-RLC_Lu1-primer1-s.cirrus-18	caacgagggctgttcagt	58	395	Lus10026400	exon3
val-RLC_Lu1-primer1-aurore-19	ctaatatgatgcactgaaccgc	58	759	Lus10040349	intron7
val-RLC_Lu1-primer1-s.cirrus-23	aatcctgacagaaagaaccctt	58	575	Lus10022840	exon6/intron5
val-RLC_Lu1-primer1-violin-26	ggtgcaattgtgtgtcttacc	58	856	Lus10034176	intron7
val-RLC_Lu1-primer2-oleane-9	cattgaaaaagaaaccccaac	55	660	Lus10035905	intron6
val-RLC_Lu1-primer2-lutea-12	gctgctcaaacttggtaaga	55	565	Lus10025751	exon4
val-RLC_Lu1-primer2-blizzard-16	gcattgcaaacatcaaattcc	55	664	Lus10033319	exon14
val-RLC_Lu1-primer2-oleane-18	catgatttgttggagcaagaa	55	409	Lus10001114	exon2
val-RLC_Lu2-primer1-hermes-2	tgtaatggaagcctgccagc	60	411	Lus10030545	only exon
val-RLC_Lu2-primer1-oleane-7	acggatattcaacgatttcaatag	57	557	Lus10020601	exon2
val-RLC_Lu2-primer1-belinka-10	gaaatatacctgattccgcctg	58	640	intergenic	intergenic (upstream Lus10035816 - ubiquitin gene)
val-RLC_Lu2-primer1-drakkar-13	cttgcaggttgtttgtcacc	59	762	Lus10001212	exon3
val-RLC_Lu6-primer3-rdf-5	agcaaagtttgggatttctcaa	58	759	intergenic	intergenic
val-RLC_Lu6-primer3-s.cirrus-8	atttcggaagcggaaccatc	59	463	intergenic	intergenic
val-RLC_Lu6-primer3-s.cirrus-9	gcaaacgctatgagtcagc	58	413	intergenic	intergenic
val-RLC_Lu6-primer3-lutea-16	ctgcctcgattcaagtcct	58	434	intergenic	intergenic
val-RLC_Lu8-primer1-oleane-7	cgttactattaccatcatcaccct	59	714	Lus10028760	exon3
val-RLC_Lu8-primer1-oliver-15	tcttgtggcggactagaga	58	670	Lus10031899	exon2
val-RLC_Lu8-primer1-drakkar-17	gatgcacaggtcagacgtt	58	954	Lus10038912	exon1
val-RLC_Lu8-primer1-lutea-18	tgggaagatcaagctcaacc	58	539	Lus10033384	exon1
val-RLC_Lu28-primer1-oliver-11	tcacgccacccaaggatt	60	580	Lus10001366	exon2
val-RLC_Lu28-primer1-violin-12	cccctgctttcaataaaattcact	59	834	Lus10025655	intron 17
val-RLC_Lu28-primer1-lutea-14	agctcacgatgtcaaacagg	59	361	Lus10037943	exon6
val-RLC_Lu28-primer1-oleane-20	acaaggtctttcattacagcaag	58	410	Lus10001455	exon6

## Sheet: D
D. Primers used to test expression changes of genes bearing TE insertions.
Gene name - ID	Name	sequence	gene orientation in phytozome	TE insertion	primer location
Pyruvate carboxylase - Lus10022077	PYR-fw	ccacacttttgcttgaaatgataatg	opposite	exon8	exon9
	PYR-rv	tcgagttgaagttaatggatcgac	opposite	exon8	exon8
Rabgap/TBC domain containing protein - Lus10036500	RAB1-fw	gaaatctcctgctccaactgc	opposite	intron 6	exon9
	RAB1-rv	tctggttgaaggttgaattgtgc	opposite	intron 6	exon7
Laccase-13-related - Lus10026400	LAC-fw	gaacagccctcgttgccaa	sense	exon3	exon3
	LAC-rv	gctgccataatcccctgctg	sense	exon3	exon3
Rabgap/TBC domain containing protein - Lus10040349	RAB2-fw	aaggaaaccgtgtcatgctatttc	sense	intron4	exon10
	RAB2-rv	caaatgttgaatctgccagtgat	sense	intron4	exon11

## Sheet: E
E. Primers used to test the expression of reference genes
Name	alias	sequence
Elongation factor 1-α	EF1A-fw	gctgccaacttcacatctca
Elongation factor 1-α	EF1A-rv	gatcgcctgtcaatcttggt
Eukaryotic translation initiation factor 3E	ETIF3E-fw	ttactgtcgcatccatcagc
Eukaryotic translation initiation factor 3E	ETIF3E-rv	ggagttgcggatgaggttta
Eukaryotic translation factor 5A	ETIF5A-fw	tgccacatgtgaaccgtact
Eukaryotic translation factor 5A	ETIF5A-rv	ctttaccctcagcaaatccg
Glyceraldehyde 3-phosphate dehydrogenase	GADPH-fw*	gaccatcaaacaaggactgga
Glyceraldehyde 3-phosphate dehydrogenase	GADPH-rv*	tgctgctgggaatgatgtt
Ubiquitin	UBI-fw	ctccgtggaggtatgcagat
Ubiquitin	UBI-rv	ttccttgtcctggatcttcg
Ubiquitin extension protein	UBI2-fw	ccaagatccaggacaaggaa
Ubiquitin extension protein	UBI2-rv	gaaccaggtggagagtcgat
Eukaryotic translation initiation factor 1	ETIF1-fw*	ctcaggtgatgcgaatgct
Eukaryotic translation initiation factor 1	ETIF1-rv*	aatccctcagccctacaagg
*Not from Huis et al., 2010 [91]
