# Supplementary material for: Ty1-copia elements reveal diverse insertion sites linked to polymorphisms among flax (Linum usitatissimum L.) accessions
Source: BMC Genomics. 2016 Dec 7;17:1002. doi: 10.1186/s12864-016-3337-3 (PMC5142383; doi:10.1186/s12864-016-3337-3)
Supplement: Additional file 2: — Insertion age and domains of representative sequences from selected Ty1-copia families. Characterization of six Ty1-copia elements which represent the six families investigated in this study. (XLSX 11 kb) [file 12864_2016_3337_MOESM2_ESM.xlsx]

## Sheet: Sheet1
Additional file 2. Insertion age and domains of representative sequences from selected Ty1-copia families. Characterization of six Ty-1 copia elements which represent the six families investigated in this study.
						domains identified by RepeatExplorer/NCBI conserved domains
TE representative sequence scaffold location (1)	cluster	TE name (2)	LTR identity	kimura 2-parameter distance (3)	insertion date (4)	gag	pr	int	rt	rh
Copia_S786_34727-39745	cluster 0	RLC_Lu0-1	99.8	0.004	133333	y	y	y	y	y
Copia_S147_473692-477955	cluster1	RLC_Lu1-1	100	0	0	y	n	y	y	y
Copia_S1042_129095-134034	cluster2	RLC_Lu2-1	100	0	0	y	y	y	y	y
Copia_S464_146788-151474	cluster6	RLC_Lu6-1	99.2	0.006	200000	n	y	y	y	y
Copia_S98_763798-768930	cluster8	RLC_Lu8-1	100	0	0	y	y	y	y	y
Copia_S272_1752754-1757140	cluster28	RLC_Lu28-1	100	0	0	y	y	n	y	y
(1)Location in scaffold from flax draft genome available at phytozome [94]. The TEs were previously annotated using LTR finder in Additional file 1 from reference [17].
(2)e.g. RLC_Lu0-1 = Retrotransposon-LTR-Copia Linum usitatissimum family 0, TE representative sequence number 1 in the family.
(3)Calculated for LTR pairs.
(4)Calculated as t=K/2r.
t is the insertion date in years.
K is the nucleotide substitution between LTRs given by the kimura 2-parameter distance.
r corresponds to the nucleotide substitution rate previously used [17].
