# Supplementary material for: Ty1-copia elements reveal diverse insertion sites linked to polymorphisms among flax (Linum usitatissimum L.) accessions
Source: BMC Genomics. 2016 Dec 7;17:1002. doi: 10.1186/s12864-016-3337-3 (PMC5142383; doi:10.1186/s12864-016-3337-3)
Supplement: Additional file 7: — GO functional categories of flax closest orthologs in Arabidopsis. The flax gene sequences from Additional file 4 where used to search the Arabidopsis closest ortholog, and these were used for functional classification using Gene Ontology (see Methods). (XLSX 9 kb) [file 12864_2016_3337_MOESM7_ESM.xlsx]

## Sheet: GO
Additional file 7. GO functional categories of flax closest orthologs in Arabidopsis. The flax gene sequences from Table 3 where used to search the Arabidopsis closest ortholog, and these were used for functional classification using Gene Ontology (see Methods).
No.	Keyword Category	Functional Category	Annotation Count	Gene Count
1	GO Cellular Component	other cytoplasmic components	31	18
2	GO Cellular Component	other intracellular components	30	13
3	GO Cellular Component	nucleus	26	23
4	GO Cellular Component	other membranes	16	11
5	GO Cellular Component	mitochondria	10	8
6	GO Cellular Component	chloroplast	10	7
7	GO Cellular Component	plasma membrane	9	9
8	GO Cellular Component	cytosol	5	5
9	GO Cellular Component	Golgi apparatus	5	2
10	GO Cellular Component	other cellular components	4	4
11	GO Cellular Component	plastid	3	2
12	GO Cellular Component	extracellular	3	3
13	GO Cellular Component	cell wall	2	2
14	GO Cellular Component	unknown cellular components	2	2
15	GO Cellular Component	ER	1	1
1	GO Molecular Function	other binding	24	21
2	GO Molecular Function	protein binding	16	11
3	GO Molecular Function	transferase activity	14	11
4	GO Molecular Function	nucleotide binding	11	11
5	GO Molecular Function	kinase activity	11	6
6	GO Molecular Function	other enzyme activity	9	8
7	GO Molecular Function	unknown molecular functions	9	9
8	GO Molecular Function	hydrolase activity	8	6
9	GO Molecular Function	DNA or RNA binding	4	4
10	GO Molecular Function	other molecular functions	2	2
11	GO Molecular Function	transcription factor activity	2	2
12	GO Molecular Function	nucleic acid binding	1	1
1	GO Biological Process	other cellular processes	64	27
2	GO Biological Process	other metabolic processes	50	24
3	GO Biological Process	response to stress	18	9
4	GO Biological Process	DNA or RNA metabolism	15	4
5	GO Biological Process	cell organization and biogenesis	13	9
6	GO Biological Process	protein metabolism	13	9
7	GO Biological Process	transcription,DNA-dependent	11	5
8	GO Biological Process	other biological processes	10	7
9	GO Biological Process	response to abiotic or biotic stimulus	10	8
10	GO Biological Process	unknown biological processes	9	9
11	GO Biological Process	transport	9	3
12	GO Biological Process	developmental processes	7	5
13	GO Biological Process	signal transduction	6	6
14	GO Biological Process	electron transport or energy pathways	1	1
